# Supplementary material for: The status quo of short videos as a source of health information regarding bowel preparation before colonoscopy
Source: Front Public Health. 2024 Feb 13;12:1309632. doi: 10.3389/fpubh.2024.1309632 (PMC10896954; doi:10.3389/fpubh.2024.1309632)
Supplement: Supplementary file 1 [file Table_1.XLSX]

## Sheet: Sheet1
platform（0=TikTok、1=Bilibili）	name	date	source（Health professionals=1 Nonprofit organizations=2 Patients=3 Science Blogger=4 ）	group（0=Gastroenterologists，1=Non-gastroenterologists）	titles（0=residents 1=attending physicians 2=associate chief physicians 3=chief physicians）	length	like	share	collection	Dietary recommendations	clear liquid	fruits	vegetables	cheese	fish	meat	White bread	Not recommended food	Recommendations for bowel preparation drugs	Medication Instructions	Definition	Signs/symptoms	Risk factors	Management	Outcomes	Adverse effects	DISCERN	GQS
1	白石菊姐姐	2020-12-30	1	1	0	350	1130	230	276	1	0	0	0	0	1	1	0	0	1	1	1	1	1	2	1	2	2	3
1	美杜莎康复训练	2021-12-01	2			298	91	153	161	1	1	1	1	1	0	0	0	0	1	1	2	1	1	1	2	1	3	3
1	bili蓟先生	2021-11-28	2			149	5	18	9	1	0	1	1	0	0	1	1	1	1	1	0	1	0	1	0	0	2	3
1	sunluyue	2023-03-30	2			86	2	1	2	1	0	0	1	0	1	1	0	1	1	1	0	0	0	1	2	1	2	2
1	内镜医生赵志峰	2023-02-13	1	0	3	712	157	17	86	1	1	1	1	0	1	1	0	1	0	0	0	1	2	1	2	2	3	4
1	水月仙森	2022-08-11	2			273	3	25	6	1	0	0	1	0	0	0	1	1	1	1	2	2	0	1	1	0	2	2
1	五号医生吴昊	2020-04-23	1	1	0	314	213	60	146	1	0	0	1	0	0	0	0	1	1	1	0	1	0	2	1	0	2	3
1	内镜医生赵志峰	2022-04-06	1	0	3	545	583	134	188	1	1	1	1	0	0	1	0	0	0	0	0	1	1	2	1	0	3	3
1	浙大一院盛勤松	2021-12-02	1	0	3	74	7	1	2	1	1	1	1	0	0	0	0	0	0	0	1	1	1	1	1	0	2	3
1	许药渣	2022-10-21	4			96	6	4	2	1	0	0	1	0	0	0	1	1	1	1	0	1	0	1	1	1	2	3
1	乙醇脱氢没	2023-01-06	1	0	0	155	68	29	53	1	0	1	1	0	1	1	0	0	1	1	0	0	0	2	2	1	3	3
1	内镜室菜菜汁	2020-07-01	4			91	4	7	9	1	0	0	0	0	0	0	0	0	1	1	0	0	0	1	1	0	2	2
1	高大微萌I	2023-05-28	1	0	0	163	1	7	0	0	0	0	0	0	0	0	0	0	1	1	0	1	1	2	2	1	4	4
1	高大微萌I	2023-02-26	1	0	0	137	2	4	4	0	0	0	0	0	0	0	0	0	1	1	1	0	1	2	2	1	4	4
1	bili-11187352892	2022-06-08	4			86	1	7	3	0	0	0	0	0	0	0	0	0	1	1	0	0	0	2	1	0	3	3
1	福建消化内镜	2023-03-10	2			60	2	1	1	0	0	0	0	0	0	0	0	0	0	0	0	0	0	0	1	0	2	2
1	内镜医生赵志峰	2022-07-27	1	0	3	74	116	7	27	1	0	0	1	0	0	0	0	0	0	0	0	1	0	2	0	0	3	2
1	JJ想喝雪碧	2023-06-28	1	0	0	355	7	1	2	1	1	0	1	0	0	0	0	0	1	1	1	2	1	1	2	1	4	4
1	内镜医生赵志峰	2022-08-08	1	0	3	355	94	7	23	1	0	0	1	0	0	0	0	0	0	0	0	1	0	0	0	0	4	3
1	高大微萌I	2023-02-26	1	0	0	176	3	3	5	0	0	0	0	0	0	0	0	0	1	1	0	0	1	2	2	1	3	3
1	内镜医生赵志峰	2022-03-25	1	0	3	72	68	12	29	0	0	0	0	0	0	0	0	0	0	0	0	1	1	0	2	1	3	4
1	点点and妞妞	2023-05-30	1	1	0	58	3	1	1	0	0	0	0	0	0	0	0	0	1	1	1	0	0	2	2	1	3	2
1	高大微萌I	2023-05-14	1	0	0	182	1	2	2	0	0	0	0	0	0	0	0	0	1	1	0	0	0	2	2	1	3	4
1	林国乐医生	2022-12-11	1	0	3	201	18	0	4	0	0	0	0	0	0	0	0	0	1	1	1	0	0	2	0	1	3	4
1	萌帅的江江	2023-06-12	4			143	0	1	1	1	0	1	1	0	0	0	0	1	1	1	0	0	0	0	0	0	2	2
1	高大微萌I	2023-02-26	1	0	0	189	2	5	4	0	0	0	0	0	0	0	0	0	1	1	0	0	0	2	2	1	4	4
1	Acecoc	2020-08-03	4			96	10	15	8	1	0	1	1	0	0	0	0	1	1	1	0	0	0	1	0	0	2	2
1	灵魂的味道	2023-06-05	4			53	1	0	0	0	0	0	0	0	0	0	0	0	0	0	1	1	0	0	0	0	3	3
1	医学炸了	2022-02-06	4			84	34	7	15	0	0	0	0	0	0	0	0	0	0	0	1	1	0	0	0	0	3	3
1	bili_36151563594	2023-07-08	4			132	2	4	2	1	0	1	1	0	0	0	0	0	1	1	0	0	0	1	0	1	3	3
1	萌帅的江江	2023-06-13	4			34	0	1	0	1	0	1	1	0	0	0	0	1	0	0	0	0	0	0	0	0	3	2
1	高大微萌I	2023-05-26	1	0	0	174	1	2	1	0	0	0	0	0	0	0	0	0	1	1	0	0	0	2	2	1	4	4
1	中医脾胃科李保双	2023-03-14	1	1	3	55	9	0	0	0	0	0	0	0	0	0	0	0	0	0	0	1	0	0	0	2	1	2
1	vanso07	2022-03-29	4			1425	19	3	28	0	0	0	0	0	0	0	0	0	1	0	0	0	0	1	1	1	5	3
1	了文知一	2020-07-07	2			339	6	20	12	1	0	1	1	0	0	1	1	1	1	1	0	1	2	2	1	1	4	4
1	科学声音	2021-02-18	3			913	893	353	269	0	0	0	0	0	0	0	0	0	1	0	0	1	1	0	0	1	4	3
1	消化科程文芳主任	2023-03-30	1	0	3	42	86	3	5	0	0	0	0	0	0	0	0	0	0	0	1	1	0	0	2	0	4	2
1	有痔医生、深圳卫健委	2021-11-04	2			351	11000	2213	1151	0	0	0	0	0	0	0	0	0	1	1	1	1	0	1	0	1	4	3
1	乔斯霖Joce	2021-07-30	3			218	101	22	27	0	0	0	0	0	0	0	0	0	1	1	0	0	0	0	0	0	1	1
1	bili_64181977701	2022-05-08	2			158	3	3	1	1	0	1	1	0	0	0	0	0	1	1	0	0	0	2	1	0	3	3
1	bili_12047327642	2023-07-04	2			46	0	0	0	1	0	1	1	1	0	0	0	0	1	0	0	1	0	1	2	0	3	3
1	THanbing	2022-02-15	3			1607	34	4	13	1	0	0	0	0	0	0	0	0	0	0	0	1	1	0	0	0	2	2
1	村口抹茶卡	2021-01-23	2			245	2	17	10	1	0	1	1	0	0	1	0	0	1	1	2	2	0	2	2	1	3	3
1	麽麽龍	2023-04-26	4			103	0	0	0	1	0	1	1	0	0	0	0	0	1	1	0	0	0	1	0	0	2	3
1	咔咔Xue	2022-04-06	3			182	9	0	0	0	0	0	0	0	0	0	0	0	1	0	0	0	0	1	0	1	1	1
1	wslctt	2022-07-28	2			71	7	0	0	1	0	0	0	0	0	0	0	0	1	1	0	0	0	1	0	0	2	3
1	紫月晓光	2022-08-18	2			241	2	1	1	1	0	1	1	0	0	0	0	0	1	1	0	0	0	2	2	1	3	3
1	毛豆花生D	2023-05-07	4			37	1	0	0	0	0	0	0	0	0	0	0	0	0	0	0	0	0	0	0	1	2	2
1	C每天好困	2022-07-09	3			947	155	12	143	1	0	0	0	0	0	0	0	0	1	0	0	1	0	0	1	1	2	3
1	bili_41146098885	2023-05-04	2			122	0	0	0	1	0	0	1	1	0	0	0	0	1	1	0	0	0	2	1	0	3	3
1	PSM药盾公益	2022-04-26	2			92	23	7	9	1	0	0	0	0	0	0	0	0	1	1	0	0	0	1	1	2	4	2
1	双门洞锴哥	2021-10-05	3			663	231	38	106	1	0	0	0	0	0	0	0	0	0	0	0	1	0	0	1	1	2	2
1	PSM药盾公益	2022-01-14	2			175	39	52	47	1	0	0	1	0	1	0	0	0	1	1	0	0	0	2	2	2	3	4
1	光影中国	2020-11-10	2			233	24	38	44	1	0	0	1	1	0	0	0	1	0	0	2	1	0	1	1	1	4	3
1	怡心医心	2022-03-17	1	0	0	134	45	14	51	1	1	1	1	0	0	0	0	1	0	0	0	1	1	1	1	0	3	3
1	奥格斯特本人	2022-02-10	3			315	1329	620	215	0	0	0	0	0	0	0	0	0	0	0	0	0	1	1	0	1	2	3
1	三坨土本土	2022-04-27	3			741	2727	979	552	1	0	0	1	0	0	0	0	1	1	1	0	1	0	1	0	1	2	3
1	临鱼	2021-08-28	3			910	11	1	2	0	0	0	0	0	0	0	0	0	0	0	0	0	0	0	0	1	1	2
1	米粒米粒爱美丽	2020-08-26	3			200	4	1	2	0	0	0	0	0	0	0	0	0	1	1	0	0	0	0	0	1	1	1
1	bili_673781602	2021-01-21	1	1	1	123	1	0	1	1	0	1	0	1	0	0	0	0	0	0	1	0	0	2	2	2	1	2
1	大A小F	2020-12-02	3			450	297	92	182	0	0	0	0	0	0	0	0	0	0	0	0	0	0	0	0	0	1	1
1	五号医生吴昊	2020-04-18	1	1	0	298	249	95	138	0	0	0	0	0	0	0	0	0	1	0	0	1	1	1	2	1	3	3
1	贪吃的张老师	2022-02-13	3			95	10	0	3	0	0	0	0	0	0	0	0	0	0	0	0	0	1	0	0	0	1	1
1	别碰我的胡子	2022-05-30	3			333	2	0	2	0	0	0	0	0	0	0	0	0	1	1	0	0	0	0	1	1	2	2
1	tanktian	2020-05-17	1	1	0	254	55	51	63	1	0	1	1	1	1	1	0	1	1	1	1	0	0	2	2	2	3	3
1	小兔宝盖	2022-11-16	3			331	2342	289	198	0	0	0	0	0	0	0	0	0	0	0	0	0	1	0	0	1	2	2
1	teihei	2021-08-17	3			771	2	0	0	0	0	0	0	0	0	0	0	0	0	0	0	1	1	1	0	0	2	2
1	addj-123	2021-03-25	2			273	5	6	7	1	0	0	1	0	0	0	0	0	1	1	1	2	0	2	1	1	3	4
1	林锅在沪漂	2022-07-12	3			133	6	0	0	0	0	0	0	0	0	0	0	0	0	0	0	0	0	0	0	0	1	2
1	火葬西海岸	2022-05-17	3			340	131	57	103	0	0	0	0	0	0	0	0	0	0	0	0	0	1	0	0	0	1	1
1	明堂12345	2019-04-22	3			544	6	2	5	0	0	0	0	0	0	0	0	0	1	1	0	0	0	0	0	0	2	3
1	昆明东大	2023-02-08	2			46	9	4	6	1	0	1	1	1	0	0	0	0	1	0	0	0	0	0	2	0	3	3
1	dzbzs	2023-08-06	2			44	0	0	0	0	0	0	0	0	0	0	0	0	0	0	2	2	0	0	0	1	4	3
1	李华山主任	2023-06-21	1	0	3	33	2	0	0	1	0	0	0	0	1	0	0	0	0	0	0	0	0	0	0	0	3	3
1	哎呀我去刘老师	2022-01-17	3			359	5804	242	168	0	0	0	0	0	0	0	0	0	1	0	0	1	1	0	0	0	2	3
1	峻大王	2021-09-29	3			615	88	13	44	0	0	0	0	0	0	0	0	0	1	0	0	0	1	0	0	1	2	3
1	礼明月	2022-01-11	3			303	685	71	116	0	0	0	0	0	0	0	0	0	1	1	0	1	1	0	0	0	2	3
1	健康两江	2022-04-26	2			104	0	1	1	0	0	0	0	0	0	0	0	0	1	1	0	0	0	1	1	0	3	3
1	奶牛牛小昕昕	2021-04-02	3			959	113	21	47	0	0	0	0	0	0	0	0	0	1	0	0	0	1	0	0	1	2	3
1	fan人张	2022-06-24	3			207	1690	8	158	0	0	0	0	0	0	0	0	0	0	0	0	0	1	0	0	0	2	2
1	阿阿阿阿婧	2019-08-20	3			478	242	37	101	0	0	0	0	0	0	0	0	0	1	1	0	1	1	1	1	1	3	3
1	你的菊花挚友	2023-05-04	2			50	0	2	0	1	0	1	1	1	0	0	0	0	1	0	0	1	0	0	0	2	3	3
1	自在检	2021-06-28	1	1	3	90	2	1	2	1	0	0	1	0	0	0	0	0	0	0	0	0	0	0	1	0	3	3
1	bili_1935294548	2021-07-20	1	0	1	221	9	2	5	1	0	0	1	0	0	0	0	0	0	0	0	0	1	1	1	1	3	3
1	aaronshao85	2021-09-30	2			238	4	8	11	1	0	0	1	0	0	0	0	1	1	1	0	0	2	1	2	1	3	4
1	bili_1935294548	2021-10-09	1	0	1	126	9	3	5	1	0	0	1	0	0	0	0	0	0	0	0	1	1	1	2	0	4	3
1	医见如故	2020-09-19	4			295	15	32	28	1	0	0	1	1	0	0	0	0	1	0	0	0	2	1	0	1	4	4
1	昆明东大	2022-05-24	2			81	6	13	6	0	0	0	0	0	0	0	0	0	0	0	2	1	1	0	0	0	2	3
1	Acecoc	2020-07-15	2			237	15	11	14	1	0	0	1	0	0	0	0	1	1	1	0	0	1	0	2	0	3	3
1	嫩牛五方太好吃	2022-04-15	3			222	11	0	1	0	0	0	0	0	0	0	0	0	0	0	0	0	0	0	0	1	1	1
1	bili_1726636536	2021-10-04	1	0	2	59	15	8	7	1	1	0	0	1	1	0	1	1	0	0	0	0	0	1	0	0	2	3
1	听听医学	2023-03-18	1	1	0	259	0	0	0	1	0	0	0	1	1	0	1	1	0	0	2	2	1	0	0	0	3	4
1	唐玉琴	2020-11-21	2			201	5	13	10	1	0	0	0	0	1	0	0	0	1	1	0	0	1	1	0	1	3	4
1	chuai神	2021-07-08	3			721	26	5	7	0	0	0	0	0	0	0	0	0	1	1	0	0	0	1	0	1	2	3
0	肛肠科主任王维生	2023-03-01	1	0	3	293	373	413	298	1	0	1	1	1	0	0	0	0	1	1	2	2	1	2	2	1	5	5
0	市一周益峰	2022-04-07	1	0	3	95	2009	1142	802	1	0	0	0	0	0	0	0	0	0	0	0	0	0	1	1	1	4	4
0	北京大学第一医院	2023-08-03	2			176	113	41	52	0	0	0	0	0	0	0	0	0	0	0	0	0	0	2	0	1	4	4
0	老徐讲胃肠	2022-11-21	1	0	3	264	113	19	15	0	0	0	0	0	0	0	0	0	0	0	0	2	1	2	2	0	3	4
0	市一周益峰	2022-04-11	1	0	3	304	424	152	181	1	1	0	1	0	0	0	0	0	1	1	0	0	0	2	1	0	4	4
0	阿毅谈消化	2022-10-28	1	0	2	51	13000	3186	3570	1	1	0	1	0	0	0	0	0	0	0	0	1	1	2	2	0	4	4
0	胃肠外科园哥	2023-06-28	1	0	2	56	642	99	301	1	1	0	0	0	0	0	0	0	0	0	0	0	1	2	2	0	3	3
0	内镜科田园医生	2023-06-23	1	0	1	48	116	5	30	0	0	0	0	0	0	0	0	0	1	1	0	1	0	1	1	0	3	3
0	消化阳光綦	2023-05-11	1	0	3	65	96	37	23	1	1	1	1	0	0	1	0	0	0	0	0	0	1	2	1	1	3	4
0	脾胃科肖医生	2023-07-29	1	1	2	65	2570	496	965	0	0	0	0	0	0	0	0	0	0	0	0	0	0	0	0	1	2	3
0	刘之枫（消化内镜）	2022-07-23	1	0	1	303	17000	4962	6729	1	1	0	1	1	0	1	1	1	1	1	0	0	1	2	2	1	5	5
0	肛肠外科陆森医生	2022-03-09	1	0	2	45	242	23	37	1	1	0	0	0	0	0	0	0	0	0	0	0	0	2	1	0	3	4
0	消化科刚子	2022-10-31	1	0	1	117	165	282	115	1	1	0	1	0	0	1	1	1	0	0	0	0	1	1	2	0	4	4
0	白衣刀客-杨桦医生	2023-04-28	1	1	3	42	178	9	40	0	0	0	0	0	0	0	0	0	1	0	0	1	0	1	2	0	3	4
0	药师彬彬	2022-11-14	1	1	0	201	623	182	276	1	1	0	1	0	0	0	0	0	1	1	2	0	0	1	1	1	3	3
0	刘之枫（消化内镜）	2022-10-31	1	0	1	113	3558	1537	1342	1	1	0	1	0	0	0	0	0	0	0	0	1	1	2	2	1	3	4
0	成都肛肠医生乔峰妮主任	2023-01-09	1	0	2	10	447	4	58	0	0	0	0	0	0	0	0	0	0	0	0	0	0	2	0	0	2	3
0	hddajiankang	2021-09-29	2			39	106	33	18	0	0	0	0	0	0	0	0	0	0	0	0	0	0	0	2	1	3	3
0	消化科索宝军医生	2021-10-03	1	0	2	58	1945	1090	476	1	1	0	0	1	1	0	1	1	0	0	0	1	1	1	2	2	4	4
0	微创肛肠外科刘佳主任	2023-08-10	1	0	3	58	1026	108	342	1	1	0	0	0	0	0	0	0	0	0	0	0	1	0	0	1	4	4
0	阿毅谈消化	2023-07-21	1	0	2	92	67000	11000	22000	0	0	0	0	0	0	0	0	0	1	0	0	0	0	1	2	2	4	4
0	内镜医生赵志峰	2022-03-25	1	0	3	71	1300	143	227	1	1	0	0	0	0	0	0	0	0	0	0	0	1	1	1	1	4	4
0	肠梗阻专科李卫医生	2021-09-03	1	1	2	94	1723	1951	661	1	0	0	1	1	0	0	0	0	0	0	0	1	0	0	2	2	4	4
0	消化内科王医师	2023-02-19	1	0	2	20	448	120	177	1	0	0	0	0	0	0	0	0	0	0	0	0	0	1	2	0	3	3
0	倒数第二（打工版）	2023-08-12	3			106	37	2	7	0	0	0	0	0	0	0	0	0	0	0	0	0	0	1	1	1	2	3
0	海豚医生马超	2023-05-23	1	0	2	40	106	43	29	1	0	0	1	0	0	1	0	0	0	0	0	0	1	1	2	0	3	4
0	肿瘤外科医生邰智慧	2021-11-26	1	1	3	22	124	51	15	0	0	0	0	0	0	0	0	0	0	0	1	1	0	0	0	0	1	2
0	胃肠外科园哥	2022-11-14	1	0	2	31	129	57	48	0	0	0	0	0	0	0	0	0	0	0	0	2	0	2	0	0	3	3
0	郑培奋	2023-04-12	1	0	3	141	814	174	353	1	0	0	0	1	0	0	1	1	0	0	0	1	1	1	1	0	4	4
0	消化科程文芳医生	2023-06-29	1	0	3	49	298	33	91	1	0	0	0	0	1	1	0	0	0	0	0	0	0	0	2	0	3	2
0	吉米大夫	2021-11-05	1	0	3	66	735	192	69	1	0	0	1	1	0	0	1	1	0	0	0	1	1	0	2	0	2	3
0	曹医生聊消化	2023-07-26	1	0	2	33	58	8	8	1	0	1	1	0	0	0	0	0	1	1	0	0	0	1	2	0	3	3
0	钟德金	2022-01-08	1	0	2	104	201	63	77	0	0	0	0	0	0	0	0	0	1	1	0	0	0	0	2	1	3	3
0	丁辉 河南消化内科医生	2022-12-20	1	0	2	74	260	12	15	0	0	0	0	0	0	0	0	0	0	0	0	0	0	2	2	0	4	3
0	宣武医院普外科刘殿刚	2020-08-26	1	1	3	87	1410	930	163	1	1	1	1	0	0	0	0	0	0	0	1	0	0	0	1	0	3	3
0	消化郭医生	2021-08-16	1	0	1	37	792	175	41	0	0	0	0	0	0	0	0	0	0	0	0	0	1	2	2	1	4	3
0	内镜科田园医生	2021-08-06	1	0	1	23	94	18	29	1	0	0	1	0	0	0	0	0	0	0	0	0	0	0	1	0	2	3
0	程医生说胃肠	2022-06-23	1	0	1	69	61	19	14	0	0	0	0	0	0	0	0	0	1	0	0	0	0	1	2	0	3	3
0	大羽	2022-11-23	1	0	3	103	42	3	8	1	0	0	1	0	0	0	0	1	0	0	0	1	2	2	0	0	3	3
0	普宁华侨医院李镇伟	2021-11-29	1	0	2	86	449	205	148	1	0	0	1	0	0	0	0	0	1	1	0	0	0	2	2	0	4	4
0	聊健康的崔主任	2023-04-09	4			60	3508	550	929	1	0	0	1	0	1	0	0	0	0	0	0	0	0	0	0	0	3	3
0	hxyynjzx	2021-01-07	2			257	37	29	3	1	0	0	1	0	0	1	0	1	1	1	0	0	0	0	0	0	4	4
0	胃肠外科园哥	2023-07-24	1	0	2	56	66	2	17	0	0	0	0	0	0	0	0	0	0	0	0	2	1	2	1	0	3	3
0	尤闻道医生（消化内镜）	2020-09-02	1	0	2	33	11000	799	490	0	0	0	0	0	0	0	0	0	1	0	0	0	0	0	2	0	2	4
0	唐少波教授	2023-08-05	1	0	3	16	24	1	2	0	0	0	0	0	0	0	0	0	0	0	0	0	1	0	2	0	3	2
0	张谋成	2022-09-20	1	0	2	60	57	23	16	0	0	0	0	0	0	0	0	0	1	1	0	2	1	2	2	0	3	3
0	肛肠外科陆森医生	2023-08-05	1	0	2	63	1230	247	741	0	0	0	0	0	0	0	0	0	0	0	0	0	0	1	1	0	3	3
0	内科赵梦云	2022-12-27	1	0	3	34	58	4	5	1	1	0	0	0	0	0	0	0	0	0	0	0	2	2	1	0	3	3
0	胃肠肿瘤张楠医生	2023-08-02	1	0	2	56	124	6	40	0	0	0	0	0	0	0	0	0	0	0	0	0	0	0	2	0	2	3
0	史浩医生	2022-09-16	1	1	2	62	2875	660	878	1	0	0	1	1	0	0	0	1	0	0	0	1	0	0	2	1	3	3
0	消化科主任刘敏医生	2021-12-20	1	0	3	64	70	15	17	1	0	1	1	1	0	0	0	0	1	1	0	0	0	2	0	0	4	4
0	老徐讲胃肠	2022-11-13	1	1	3	51	28	3	6	0	0	0	0	0	0	0	0	0	0	0	1	1	0	2	1	0	3	2
0	消化内科朱海杭医生	2022-06-05	1	0	3	128	12000	6592	6329	1	0	1	1	1	1	0	1	1	0	0	0	0	1	0	0	0	4	4
0	苏城话健康	2023-04-18	2			57	32	0	2	0	0	0	0	0	0	0	0	0	0	0	0	0	0	0	1	0	2	3
0	内镜科田园医生	2023-08-12	1	0	1	22	40	0	4	0	0	0	0	0	0	0	0	0	0	0	0	1	0	2	1	0	2	4
0	潍坊市人民医院	2022-02-25	2			150	1609	719	572	1	0	1	0	1	0	0	0	0	1	1	0	0	0	0	1	1	4	3
0	“镜”善“镜”美	2023-07-22	2			121	29	9	5	0	0	0	0	0	0	0	0	0	1	1	1	2	0	2	0	0	4	3
0	胃肠科李博士	2023-08-08	1	0	2	51	67	13	34	0	0	0	0	0	0	0	0	0	0	0	0	0	1	1	1	1	3	3
0	郑培奋	2023-04-13	1	1	3	112	168	37	72	1	1	1	1	1	1	0	1	1	0	0	1	2	0	0	0	1	2	3
0	胃肠外科园哥	2023-08-15	1	0	2	28	1	1	4	0	0	0	0	0	0	0	0	0	0	0	0	0	0	1	0	0	2	4
0	胃你健康 肠伴快乐	2021-11-15	1	1	0	17	55	0	5	0	0	0	0	0	0	0	0	0	0	0	0	0	0	0	0	0	2	3
0	是咚咚吖	2023-08-16	3			249	12	0	1	0	0	0	0	0	0	0	0	0	1	1	0	0	0	1	0	1	2	2
0	暖心医者~消化王医生	2021-11-20	1	0	0	168	89	70	15	1	0	0	1	0	0	0	0	1	0	0	0	0	1	1	1	1	4	3
0	Ruian_hospital	2020-09-03	2			33	75	32	9	1	0	1	1	1	0	0	0	0	0	0	0	1	0	0	1	0	4	3
0	心心晏	2023-03-16	2			111	25	13	43	0	0	0	0	0	0	0	0	0	1	1	0	0	0	1	1	1	3	3
0	中心护健	2022-03-30	2			85	85	42	8	1	0	0	1	0	0	0	0	0	0	0	0	0	0	0	0	0	3	3
0	消化内科医生李巍	2020-05-07	1	0	3	258	5838	1193	366	1	1	0	0	0	0	1	0	0	0	0	0	1	1	1	2	0	3	3
0	宁波炎症性肠病专家蒋琦	2023-05-28	1	0	3	89	2470	1041	2381	1	0	0	0	0	0	0	0	0	0	0	0	0	0	2	2	0	4	4
0	下班健身的陈医生	2022-12-12	1	0	1	65	884	265	246	1	0	0	0	0	0	0	0	0	1	0	0	1	1	0	2	1	2	3
0	胃肠肿瘤外科姚云峰	2023-02-15	1	1	3	61	637	67	121	0	0	0	0	0	0	0	0	0	0	0	1	2	0	0	2	0	1	2
0	消化谷医生	2023-04-14	1	0	2	52	343	155	141	1	0	0	0	0	0	0	0	0	1	1	0	0	1	2	2	0	3	3
0	老徐讲胃肠	2022-11-20	1	0	3	53	291	154	94	1	0	0	0	0	0	0	0	0	0	0	0	1	0	0	2	0	2	3
0	尚书TALKING	2020-09-22	1	1	1	130	4645	607	514	1	0	0	0	0	0	0	0	0	1	0	0	0	0	1	0	2	2	2
0	国家药监局新闻中心药你知道	2023-06-29	2			78	40	15	16	0	0	0	0	0	0	0	0	0	1	1	0	0	0	2	0	1	4	4
0	胃肠肿瘤张楠医生	2023-01-30	1	0	2	60	834	148	278	0	0	0	0	0	0	0	0	0	1	0	0	0	0	1	2	1	3	3
0	胃肠外科韩医生	2022-06-25	1	0	2	93	408	59	63	1	1	0	0	0	0	0	0	0	0	0	0	0	1	2	2	1	3	3
0	深圳市龙华区中心医院	2022-05-18	2			127	112	80	66	1	0	0	1	0	0	0	0	0	1	1	0	0	0	0	0	0	4	4
0	胃肠肛肠外科沈主任	2022-06-13	1	1	3	50	1391	399	396	1	0	0	0	0	1	0	0	0	0	0	1	1	0	2	0	2	4	3
0	肛肠科郁峰医生	2023-05-22	1	0	2	5	364	79	260	1	1	0	0	0	0	0	0	0	0	0	0	0	0	1	1	0	2	4
0	尤闻道医生（消化内镜）	2020-09-06	1	0	2	125	8266	1551	736	1	0	0	0	0	0	0	0	0	0	0	0	1	0	2	2	1	3	4
0	大肠小说（王医生）	2022-03-30	1	0	2	74	727	258	255	1	1	0	0	0	0	0	0	0	1	1	0	1	0	2	2	0	4	4
0	吉米大夫	2021-07-12	1	0	3	58	914	159	57	1	0	0	0	0	0	0	0	0	0	0	0	0	0	1	2	1	3	3
0	结直肠癌防治姜争	2022-02-27	1	0	3	85	284	196	68	1	1	1	1	0	0	1	0	0	0	0	0	1	2	2	2	0	3	4
0	宁波炎症性肠病专家蒋琦	2023-07-15	1	0	3	40	98	32	40	0	0	0	0	0	0	0	0	0	0	0	0	0	0	2	1	0	4	3
0	消化医生张明鑫	2023-06-06	1	0	3	22	150	24	38	0	0	0	0	0	0	0	0	0	0	0	0	0	2	2	1	0	4	4
0	张盛甫博士	2023-01-11	1	0	1	28	32	17	8	0	0	0	0	0	0	0	0	0	0	0	0	1	0	2	2	0	3	3
0	护胃者	2022-01-17	2			212	49	17	9	1	0	0	1	0	0	0	0	0	1	1	0	1	1	0	0	0	2	4
0	内江市第一人民医院	2019-12-28	2			59	2629	88	38	1	0	0	0	1	0	0	0	0	1	1	0	0	0	0	0	0	3	3
0	北方健康	2023-02-18	2			92	2325	581	441	0	0	0	0	0	0	0	0	0	0	0	0	0	0	1	0	1	3	3
0	龚帅博士聊消化	2022-09-29	1	0	1	52	1001	372	295	0	0	0	0	0	0	0	0	0	0	0	0	0	2	1	2	1	3	3
0	中医肛肠李成能	2022-06-16	1	1	1	56	220	27	70	0	0	0	0	0	0	0	0	0	0	0	0	1	0	1	1	0	3	3
0	肛肠科郁峰医生	2022-05-05	1	0	2	44	128	41	33	0	0	0	0	0	0	0	0	0	0	0	0	0	0	1	2	0	4	3
